# Supplementary material for: Biomarker Discovery in Rare Malignancies: Development of a miRNA Signature for RDEB-cSCC
Source: Cancers (Basel). 2023 Jun 22;15(13):3286. doi: 10.3390/cancers15133286 (PMC10340387; doi:10.3390/cancers15133286)
Supplement: Supplementary file 1 [file cancers-15-03286-s001.zip]

Archive with 1 entries (1 files):
- cancers-2359725-supplementary.pdf
